# Supplementary material for: Citric Acid Induces the Increase in Lenthionine Content in Shiitake Mushroom, Lentinula edodes
Source: Foods. 2022 Dec 19;11(24):4110. doi: 10.3390/foods11244110 (PMC9777562; doi:10.3390/foods11244110)
Supplement: Supplementary file 1 [file foods-11-04110-s001.zip]

Archive with 1 entries (1 files):
- foods-2024324-supplementary.pdf
